# Supplementary material for: Exploring the Effect of High-Energy Heavy Ion Beam on Rice Genome: Transposon Activation
Source: Genes (Basel). 2023 Dec 4;14(12):2178. doi: 10.3390/genes14122178 (PMC10742395; doi:10.3390/genes14122178)
Supplement: Supplementary file 1 [file genes-14-02178-s001.zip]

Archive with 3 entries (3 files):
- Supplementary_Material 1.pdf
- Supplementary_Material 2.pdf
- Supplementary_Material 3.pdf
